# Supplementary material for: Establishment of a Mycoplasma hyorhinis challenge model in 5-week-old piglets
Source: Front Microbiol. 2023 Aug 4;14:1209119. doi: 10.3389/fmicb.2023.1209119 (PMC10436309; doi:10.3389/fmicb.2023.1209119)
Supplement: Supplementary file 1 [file Table_1.xlsx]

## Sheet: Supplementary table 1
Pathological scoring system and detailed pathological results of the study
			Group IV-IV						Group IV-IP						Control Group
		Animal ID	1	2	3	4	5	6	7	8	9	10	11	12	13	14	15	16
Organ	Score	Description
Eyes/conjunctiva	0-1	0: No lesion 1: Lesion is present	0	0	0	0	0	0	0	0	0	0	0	0	0	0	0	0
Nasal cavity			0	0	0	0	0	0	0	0	0	0	0	0	0	0	0	0
Oral cavity			0	0	0	0	0	0	0	0	0	0	0	0	0	0	0	0
Skin			0	0	0	0	0	0	0	0	0	0	0	0	0	0	0	0
Subcutaneous tissues			0	0	0	0	0	0	0	0	0	0	0	0	0	0	0	0
Musculoskeletal system			0	0	0	0	0	0	0	0	0	0	0	0	0	0	0	0
Trachea			0	0	0	0	0	0	0	0	0	0	0	0	0	0	0	0
Lung			0	0	0	0	0	0	0	0	0	0	0	0	0	0	0	0
Heart			0	1	0	0	0	0	0	0	0	0	0	0	0	0	0	0
Lymph nodes, tonsil			0	0	0	0	0	0	0	0	0	0	0	0	0	0	0	0
Stomach, intestine			0	0	0	0	0	0	0	0	0	0	0	0	0	0	0	0
Liver			0	0	0	0	0	0	0	0	0	0	0	0	0	0	0	0
Spleen			0	0	0	0	0	0	0	0	0	0	0	0	0	0	0	0
Kidney			0	0	0	0	0	0	0	0	0	0	0	0	0	0	0	0
Brain			0	0	0	0	0	0	0	0	0	0	0	0	0	0	0	0
Body condition	0-2	0: Vertebrae, ribs and bony protuberances only detectable with firm pressure. 1: Vertebrae, ribs and bony protuberances prominent. 2: Vertebrae, ribs and bony protuberances very prominent	0	0	0	0	0	0	0	0	0	0	0	0	0	0	0	0
Thoracic cavity	0-2	0: no lesion 1: fibrinous serositis in a circumscribed area 2: diffuse/multifocal fibrinous serositis	0	1	0	2	0	0	0	0	0	0	0	0	0	0	0	0
Pericardial cavity			0	2	0	0	2	0	0	0	2	2	0	0	0	0	0	0
Peritoneal cavity			0	1	0	0	0	0	0	0	0	0	0	0	0	0	0	0
Stifle	0-2	0: no lesion 1: mild serous arthritis with mild joint swelling 2: severe serous purulent arthritis with pronounced joint swelling	1	1	0	0	0	0	1	1	0	0	0	2	0	0	0	0
Elbow			1	2	0	0	0	0	1	0	1	1	1	0	0	0	0	0
Tarsus			1	2	1	1	0	1	1	0	2	2	0	0	0	0	0	0
Carpus			2	0	0	0	2	0	0	0	0	2	0	1	0	0	0	0
Total			5	10	1	3	4	1	3	1	5	7	1	3	0	0	0	0

## Sheet: Supplementary table 2
Histopathological scoring system and scores of the study groups
			Group IV-IV						Group IV-IP						Control Group
		Animal ID	1	2	3	4	5	6	7	8	9	10	11	12	13	14	15	16
Organ	Score	Details
Pericardium	0-3	0: pericardium normal, no inflammation 1: scant filamentous projections consisting of connective tissue 2: moderate number of filamentous projections consisting of connective tissue, and moderate thickening of the pericardium/epicardium by proliferating connective tissue 3: large number of filamentous projections consisting of connective tissue, and pronounced thickening of the pericardium/epicar…	0	3	0	0	3	1	0	0	3	3	0	0	0	0	0	0
Pleura	0-3	0: pleura normal, no inflammation 1: scant filamentous projections consisting of connective tissue 2: moderate number of filamentous projections consisiting of connective tissue, and multifocal, moderate thickening of the pleura by proliferating connective tissue 3: large number of filamentous projections consisting of connective tissue, and multifoal, moderate thickening of the pleura by prolife…	0	3	0	3	0	3	2	1	2	1	0	0	0	0	0	0
Peritoneum	0-3	0: peritoneum normal, no inflammation 1: scant filamentous projections consisting of connective tissue 2: moderate number of filamentous projections consistig of connective tissue 3: large number of filamentous projections consisting of connective tissue	0	2	0	0	0	0	0	0	1	0	0	0	0	0	0	0
Stifle	0-3	0: synoviocytes are normal, no inflammation 1: synoviocytes are normal, mild infiltration of mononuclear cells (lymphocytes, plasmacells, macrophages) in the subintima 2: hyperplasia of synoviocytes is present, mild to oderate infiltration of mononuclear cells (lymphocytes, plasmacells, macrophages) and scant neutrophyl granulocytes in the subintima, few perivascular lymphoid follicle, leucocytic…	0	3	0	0	0	0	3	3	3	3	0	0	0	0	0	0
Elbow			0	3	0	0	0	2	1	0	3	3	0	0	0	0	0	0
Tarsus			1	3	2	3	0	2	1	0	3	3	0	0	0	0	0	0
Carpus			3	3	0	0	3	0	0	0	1	3	0	0	0	0	0	0
Conjunctiva	0-3	0: no lesion 1: mild inflammation 2: moderate inflammation 3: severe inflammation	0	0	2	0	0	0	0	0	1	0	0	0	0	0	0	0
Brain			0	0	0	0	0	0	0	0	0	0	0	0	0	0	0	0
Lung			0	0	0	0	0	0	0	0	0	0	0	0	0	0	0	0
Nasal mucosal membrane			0	1	0	0	0	0	0	0	0	0	0	0	0	0	0	0
Total score			4	21	4	6	6	8	7	4	17	16	0	0	0	0	0	0

## Sheet: Supplementary table 3
Background information of the strains used for the enzyme-linked immunsorbent assay
ID	Farm	Country	Tissue	Isolation year
MycSu74	Mohács	Hungary	pericardium	2016.
MycSu78	Hajdúszoboszló	Hungary	synovial fluid	2016.
MycSu105	Tiszainoka	Hungary	meninx	2017.
MycSu141	Bácsalmás	Hungary	serosa	2019.
MycSu199	Lajoskomárom	Hungary	synovial fluid	2020.
MycSu206	Tedej	Hungary	pericardium	2020.

## Sheet: Supplementary table 4
Rectal temperatures measured during the study
	Group IV-IV						Group IV-IP						Control Group
Animal ID	1	2	3	4	5	6	7	8	9	10	11	12	13	14	15	16
Days
DPI -2	38.3	38.6	38.8	39.1	39.6	39.2	38.1	39.7	39.4	39.5	39	39	39.6	39.2	38.5	39.6
DPI -1	38.6	38.8	39	39.4	38.7	39	37.2	39.5	39.2	39.6	39	38.7	39	39.4	38.8	39.6
DPI 0	39.5	39.1	39.4	39.1	39.6	39.6	38.2	39.1	39.3	39.7	38.5	39.1	39.7	39	38.5	39.7
DPI 1	39.6	39.2	38.9	39	39.4	39.4	39.2	39.3	39.5	39.9	39.4	39.4	39.2	39.1	38.9	39.6
DPI 2	39.4	39.4	39.1	39.4	39.1	39.4	39.3	38.8	39.5	39.4	39.2	39.3	39.8	39.6	39	40
DPI 3	39.3	39.5	38.9	39.3	39.3	38.9	38.9	39.5	39.2	39.7	39.3	39.1	39.7	39.2	39	39.5
DPI 4	39.5	39.3	39.1	39.9	39.6	39.5	39	39.2	39.6	40	38.8	39.3	39.5	39	39.1	39.6
DPI 5	40	38.8	39	39.5	39.2	39.5	38.8	38.9	39.1	40	38.5	39.1	39.2	39	38.2	39.6
DPI 6	39.2	39.4	38.8	39.4	39	39.8	39.4	39.5	38.8	40.3	39.2	39.5	39.2	39	38.4	39.4
DPI 7	39	39.4	38.7	38.8	38.3	39	39.2	39.1	39	39.5	39.3	38.5	39.1	39.1	39	39.2
DPI 8	39.4	39.8	38.5	39.6	39.8	39.8	38.8	39.1	39.2	39.8	38.8	38.4	38.9	39	39.1	39.4
DPI 9	38.8	39.1	39.1	39.2	39	39.9	38.7	38.7	38.1	39.4	38.6	38.7	38.7	38.2	38.3	39
DPI 10	38.5	38.7	38.6	39	38.8	39	38.1	38.9	39	39.6	39.3	39	39.2	38.7	38.5	38.8
DPI 11	38.9	38.7	38.5	39	38.5	38.6	38.6	39.4	38.9	39.4	39.6	39.1	39.2	38.3	38.4	39.2
DPI 12	38.2	39	38.9	33.9	39.2	39.2	38.5	38.9	38.6	39.4	39	39.1	38.8	39.3	38.7	39.2
DPI 13	39	39.4	38.8	39.6	39.1	39.2	38.4	38.9	38.6	39.3	38.8	39.2	38.8	38.8	37.8	39.1
DPI 14	39.3	39.1	38.8	39.4	39.2	39	38.8	39.5	39	39.3	39.1	39.3	38.8	38.7	38	39
DPI 15	39.4	39.7	38.4	39.3	39.1	39.4	38.9	39.2	39.1	39.6	37.4	39.2	39.5	39.4	38.8	39.1
DPI 16	39	38.6	38.2	38.5	39.1	38.8	38.7	39.7	39.3	39.4	39.2	39.5	39.7	39	38.6	39.6
DPI 17	39.5	39.2	39	39.4	39.2	39	39.1	39.4	38.9	39.4	39.1	39.7	39.7	39.1	38	39.8
DPI 18	39.2	39.2	38.8	39.1	39.2	39.2	40	39.5	39.6	39.4	39.6	39.6	39.4	38.8	37.8	39.2
DPI 19	39.1	39	39.1	39.5	39.5	39.3	39.2	39	39.5	40	38.7	39.2	39.2	38.2	38.1	39.1
DPI 20	39	38.2	38.8	39	39	38.7	38.4	39	39.1	39	39.4	39	39.3	39.2	38.4	39.3
DPI 21	39	39.1	38.9	38.9	39	38.9	39	39.1	39.2	39.5	39.2	38.8	39.7	39	38.7	39.4
DPI 22	39.3	39.4	39.5	39.5	39.6	38.7	39.4	39.7	39.7	39.5	39.1	39.6	39.5	39.4	38.9	39.6
DPI 23	39.1	39.2	39.1	39.3	39.9	39.3	38.5	38.8	38.5	39.2	39.1	38.7	39.2	39.1	38.6	39.1
DPI 24	39.5	39.4	39.5	39.5	39.7	39.5	40	39.4	39.2	39.7	39.7	40.3	39.6	39.5	38.6	39.6
DPI 25	39.3	39.4	39	39.5	39.5	39.4	39	39	38.8	39.1	38.8	39.1	39.6	39.2	38.8	39.7
DPI 26	39.1	39.6	39.2	39.7	39.5	39.6	39	39.5	39.2	39.6	39.4	39.7	39.7	39.5	39.2	39.8
DPI 27	39.4	39.5	39.3	39.4	39.6	39.3	38.8	39.4	39	39.2	39.4	39.4	39.2	39.1	38	39.5

## Sheet: Supplementary table 5
Timescale of apperance of swollen joints
	Group IV-IV						Group IV-IP						Control Group
Animal ID	1	2	3	4	5	6	7	8	9	10	11	12	13	14	15	16
Days
DPI 6										LT
DPI 7										LT
DPI 8			LT				RT			LT
DPI 9			LT				RT		BT	LT
DPI 10			LT				RT		BT	LT
DPI 11	LT		LT			LT	RT		BT	LT
DPI 12	BT		LT			LT	RT		BT	LT
DPI 13	LT		LT			LT	RT		BT	LT		RT
DPI 14	LT		LT	LT		BT	RT		BT	LT	LT	RT
DPI 15	LT		LT	LT		BT	RT		BT	LT	LT	RT
DPI 16	LT		LT	LT		BT	BT	BT	BT	BT, RC	LT	RT
DPI 17	LT		LT	LT		BT	BT	BT	BT	BT, RC	LT	RT
DPI 18	LT		LT	LT		BT	BT	BT	BT	BT, RC	LT	RT
DPI 19	LT		LT	LT		BT	BT	BT	BT	BT, BC	LT	RT
DPI 20	LT	RT	LT	LT		BT	BT	BT	BT	BT, BC	LT	RT
DPI 21	LT	RT	LT	LT		BT	BT	BT	BT	BT, BC	LT	RT
DPI 22	LT	RT	LT	LT		BT	BT	BT	BT	BT, BC	LT	RT
DPI 23	LT	RT	LT	LT		BT	BT	BT	BT	BT, BC	LT	RT
DPI 24	LT	RT	LT	LT		BT	BT	BT	BT	BT, BC	LT	RT
DPI 25	LT	RT	LT	LT		BT	BT	BT	BT	BT, BC	LT	RT
DPI 26	LT	RT	LT	LT		BT	BT	BT	BT	BT, BC	LT	RT
DPI 27	LT	RT	LT	LT		BT	BT	BT	BT	BT, BC	LT	RT
LT: left tarsal
RT: right tarsal
BT: both tarsal
RC: right carpal
BC: both carpal

## Sheet: Supplementary table 6
Results of weight measurement in kilograms
	Group IV-IV						Group IV-IP						Control Group
Animal ID	1	2	3	4	5	6	7	8	9	10	11	12	13	14	15	16
Weeks
W0	11	11	8.5	12	10	11	9	12	11	10	11	9	12	9.5	10	10
W1	13	10	10	14	11	12	8	13	10	10	11	9	11	9	10.5	15
W1.5	11	10	9.5	15	10	13	11	13	11	12	13	10	14	10	11	13
W2	14	13	11	15	12	11	12	17	13	13	10	13	13	10	12	13
W2.5	14	10	11	16	11	14	11	15	12	10.5	14	11.5	15.5	10	10	14
W3	16	14	14	19	14	16	15	18	15	14	16	12	18	12	16	18
W3.5	16	14	14	19	13	18	14	19	15	14	16	13	20	14	15	19
W4	17	17	17	22	14	19	14	19	14	14	16	13	23	14	16	22
W4.5	19	15	15	24	15	20	15	20	15	15	17	14	26	18	19	25

## Sheet: Supplementary table 7
Mycoplasma hyorhinis specific PCR and isolation results of the nasal swabs
	Group IV-IV						Group IV-IP						Control Group
Animal ID	1	2	3	4	5	6	7	8	9	10	11	12	13	14	15	16
Sampling time
DPI -2	-	-	-	-	-	-	-	-	-	-	-	-	-	-	-	-
DPI 5	-	-	-	-	-	-	-	-	+	++	-	-	-	-	-	-
DPI 8	-	+	-	-	-	-	-	-	+	+	-	-	-	-	-	-
DPI 12	-	-	-	(+)	-	-	-	-	-	+	-	-	-	-	-	-
DPI 15	-	-	-	+	+	-	-	-	-	-	-	-	-	-	-	-
DPI 19	-	-	-	-	-	-	-	-	-	-	-	-	-	-	-	-
DPI 21	-	-	-	+	-	-	-	-	-	-	-	-	-	-	-	-
DPI 26	-	+	-	+	-	-	-	-	-	-	-	-	-	-	-	-
(+): positive Mycoplasma isolation with negative PCR
+: PCR positivity without positive Mycoplasma isolation
++: PCR positivity and positive Mycoplasma isolation

## Sheet: Supplementary table 8
Mycoplasma hyorhinis specific PCR and isolation results of the necropsy swab samples
	Group IV-IV						Group IV-IP						Control Group
Animal ID	1	2	3	4	5	6	7	8	9	10	11	12	13	14	15	16
Pericardium	-	+	-	-	-	-	-	-	-	-	-	-	-	-	-	-
Pleura	-	-	-	+	-	-	-	-	-	-	-	-	-	-	-	-
Peritoneum	-	+	-	-	-	-	-	-	-	-	-	-	-	-	-	-
Stifle	+	+	-	-	-	-	+	++	-	-	-	-	-	-	-	-
Elbow	+	+	-	+	-	++	+	++	+	-	+	-	-	-	-	-
Tarsus	+	+	+	++	-	+	+	++	+	+	-	-	-	-	-	-
Carpus	+	+	+	-	+	-	-	-	-	++	-	-	-	-	-	-
Conjunctiva	-	-	-	-	-	-	-	-	-	-	-	-	-	-	-	-
Meninx	-	-	-	-	-	-	-	-	-	-	-	-	-	-	-	-
Lung	-	+	-	-	-	-	-	-	-	-	-	-	-	-	-	-
+: PCR positivity without positive Mycoplasma isolation
++: PCR positivity and positive Mycoplasma isolation

## Sheet: Supplementary table 9
Source of isolation and repeat numbers of the re-isolates
Group	Source	Animal ID	Repeat numbers
			Mhr205	Mhr396	Mhr438	Mhr441	Mhr442	Mhr444
MycSu160 masterseed			1	2	0	15	0	46
Group IV-IV	nasal cavity	4	1	2	0	15	0	46
Group IV-IV	tarsus	4	1	2	0	15	0	46
Group IV-IV	elbow	6	1	2	0	15	0	46
Group IV-IP	elbow	8	1	2	0	15	0	46
Group IV-IP	tarsus	8	1	2	0	15	0	48
Group IV-IP	stifle	8	1	2	0	15	0	46
Group IV-IP	carpus	10	1	2	0	15	0	42
Group IV-IP	nasal cavity	10	1	2	0	15	0	46

## Sheet: Supplementary table 10
Combined macroscopic and histopathological lesion scores (score detailes are given under the table or in Supplementary table 1 and 2)
Group	Animal ID	Organ	PCR	Isolation	Macro. score	Histo. score	Additional histological lesions
Group IV-IV	1	Pericardium			0	0
		Pleura			0	0
		Peritoneum			0	0
		Stifle	+		1	0
		Elbow	+		1	0
		Tarsus	+		1	1	Scant occurrence of fibrin exudates and neutrophyl granulocytes in the cavity in one joint
		Carpus	+		2	3
		Conjunctiva			0	0
		Brain			0	0
		Lung			0	0
		Nasal cavity /mucosal membrane			0	0
		Heart			0	0
		Other organs			0	0
		Total			5	4
Group IV-IV	2	Pericardium	+		2	3
		Pleura			1	3	Multifocal, mixed inflammatory cell infiltration in the pleura
		Peritoneum	+		1	2
		Stifle	+		1	3	Scant occurrence of neutrophyl granulocytes in the cavity of all joints
		Elbow	+		2	3
		Tarsus	+		2	3
		Carpus	+		0	3
		Conjunctiva			0	0
		Brain			0	0
		Lung	+		0	0
		Nasal cavity/mucosal membrane			0	1	Mild to moderate mixed inflammatory cell infiltration around the mucosal glands
		Heart			1	0
		Other organs			0	0
		Total			10	21
Group IV-IV	3	Pericardium			0	0
		Pleura			0	0
		Peritoneum			0	0
		Stifle			0	0
		Elbow			0	0
		Tarsus	+		1	2	Scant occurrence of neutrophyl granulocytes in the cavity of one joint
		Carpus	+		0	0
		Conjunctiva			0	2	Acute, ulcerative inflammation
		Brain			0	0
		Lung			0	0
		Nasal cavity /mucosal membrane			0	0	Hyperplasia of lymphoid follicles
		Heart			0	0
		Other organs			0	0
		Total			1	4
Group IV-IV	4	Pericardium			0	0
		Pleura	+		2	3	Multifocal subacute pleuritis, scant multinucleated giant cells in the pleura
		Peritoneum			0	0
		Stifle			0	0
		Elbow	+		0	0
		Tarsus	+	+	1	3	Frequent occurrence of fibrin exudates and neutrophyl granulocytes in the cavity of one joint, and scant multinucleated giant cells in the intima and subintima of this joint
		Carpus			0	0
		Conjunctiva			0	0
		Brain			0	0
		Lung			0	0
		Nasal cavity /mucosal membrane			0	0
		Heart			0	0
		Other organs			0	0
		Total			3	6
Group IV-IV	5	Pericardium			2	3	Chronic, serous inflammation with adhesion
		Pleura			0	0
		Peritoneum			0	0
		Stifle			0	0
		Elbow			0	0
		Tarsus			0	0
		Carpus	+		2	3	Scant occurrence of fibrin exudates and neutrophyl granulocytes in the cavity of one joint, and scant multinucleated giant cells in the intima and subintima of this joint
		Conjunctiva			0	0
		Brain			0	0
		Lung			0	0
		Nasal cavity /mucosal membrane			0	0
		Heart			0	0
		Other organs			0	0
		Total			4	6
Group IV-IV	6	Pericardium			0	1
		Pleura			0	3
		Peritoneum			0	0
		Stifle			0	0
		Elbow	+	+	0	2
		Tarsus	+		1	2	Scant occurrence of neutrophyl granulocytes in the cavity of one joint
		Carpus			0	0
		Conjunctiva			0	0
		Brain			0	0
		Lung			0	0
		Nasal cavity /mucosal membrane			0	0
		Heart			0	0
		Other organs			0	0
		Total			1	8
Group IV-IP	7	Pericardium			0	0
		Pleura			0	2	Multifocal, mild infiltration of the pleura by mixed inflammatory cells
		Peritoneum			0	0
		Stifle	+		1	3	Scant occurrence of neutrophyl granulocytes in the cavity of one joint
		Elbow	+		1	1
		Tarsus	+		1	1
		Carpus			0	0
		Conjunctiva			0	0
		Brain			0	0
		Lung			0	0
		Nasal cavity /mucosal membrane			0	0
		Heart			0	0
		Other organs: Trachea			0	0	Focal, mild mixed inflammatory cell infiltration in the adventitia of trachea
		Total			3	7
Group IV-IP	8	Pericardium			0	0
		Pleura			0	1
		Peritoneum			0	0
		Stifle	+	+	1	3
		Elbow	+	+	0	0
		Tarsus	+	+	0	0
		Carpus			0	0
		Conjunctiva			0	0
		Brain			0	0
		Lung			0	0
		Nasal cavity /mucosal membrane			0	0
		Heart			0	0
		Other organs			0	0
		Total			1	4
Group IV-IP	9	Pericardium			2	3	Chronic, serous inflammation with adhesion
		Pleura			0	2	Multifocal, mild infiltration of the pleura by mixed inflammatory cells
		Peritoneum			0	1
		Stifle			0	3
		Elbow	+		1	3	Acute-subacute erosive synovitis associated with acute haemorrhages, frequent occurrence of fibrin exudates, blood cells and neutrophyl granulocytes in the cavity of two joints
		Tarsus	+		2	3
		Carpus			0	1
		Conjunctiva			0	1	Mild, multifocal, serous inflammation
		Brain			0	0
		Lung			0	0
		Nasal cavity /mucosal membrane			0	0
		Heart			0	0
		Other organs			0	0
		Total			5	17
Group IV-IP	10	Pericardium			2	3	Chronic inflammation with adhesion
		Pleura			0	1	Multifocal, mild infiltration of the pleura by mixed inflammatory cells
		Peritoneum			0	0
		Stifle			0	3
		Elbow			1	3	Scant occurrence of neutrophyl granulocytes in the cavity of two joints
		Tarsus	+		2	3
		Carpus	+	+	2	3	Scant occurrence of neutrophyl granulocytes in the cavity of one joint and scant multinucleated giant cells in the intima and subintima of this joint
		Conjunctiva			0	0
		Brain			0	0
		Lung			0	0
		Nasal cavity /mucosal membrane			0	0
		Heart			0	0
		Other organs			0	0
		Total			7	16
Group IV-IP	11	Pericardium			0	0
		Pleura			0	0
		Peritoneum			0	0
		Stifle			0	0
		Elbow	+		1	0
		Tarsus			0	0
		Carpus			0	0
		Conjunctiva			0	0
		Brain			0	0
		Lung			0	0
		Nasal cavity /mucosal membrane			0	0
		Heart			0	0
		Other organs			0	0
		Total			1	0
Group IV-IP	12	Pericardium			0	0
		Pleura			0	0
		Peritoneum			0	0
		Stifle			2	0
		Elbow			0	0
		Tarsus			0	0
		Carpus			1	0
		Conjunctiva			0	0
		Brain			0	0
		Lung			0	0
		Nasal cavity /mucosal membrane			0	0
		Heart			0	0
		Other organs			0	0
		Total			3	0
Control Group	13-16	Pericardium			0	0
		Pleura			0	0
		Peritoneum			0	0
		Stifle			0	0
		Elbow			0	0
		Tarsus			0	0
		Carpus			0	0
		Conjunctiva			0	0
		Brain			0	0
		Lung			0	0
		Nasal cavity /mucosal membrane			0	0
		Heart			0	0
		Other organs			0	0
		Total			0	0
									Organ	Macroscopic lesion score	Histopathologic lesion score
									Thoracic cavity	0: no lesion 1: fibrinous serositis in a circumscribed area 2: diffuse/multifocal fibrinous serositis	0: pleura normal, no inflammation 1: scant filamentous projections consisting of connective tissue 2: moderate number of filamentous projections consisiting of connective tissue, and multifocal, moderate thickening of the pleura by proliferating connective tissue 3: large number of filamentous projections consisting of connective tissue, and multifoal, moderate thickening of the pleura by prolife…
									Pericardial cavity		0: pericardium normal, no inflammation 1: scant filamentous projections consisting of connective tissue 2: moderate number of filamentous projections consisting of connective tissue, and moderate thickening of the pericardium/epicardium by proliferating connective tissue 3: large number of filamentous projections consisting of connective tissue, and pronounced thickening of the pericardium/epicar…
									Peritoneal cavity		0: peritoneum normal, no inflammation 1: scant filamentous projections consisting of connective tissue 2: moderate number of filamentous projections consistig of connective tissue 3: large number of filamentous projections consisting of connective tissue
									Joints	0: no lesion 1: mild serous arthritis with mild joint swelling 2: severe serous purulent arthritis with pronounced joint swelling	0: synoviocytes are normal, no inflammation 1: synoviocytes are normal, mild infiltration of mononuclear cells (lymphocytes, plasmacells, macrophages) in the subintima 2: hyperplasia of synoviocytes is present, mild to oderate infiltration of mononuclear cells (lymphocytes, plasmacells, macrophages) and scant neutrophyl granulocytes in the subintima, few perivascular lymphoid follicle, leucocytic…

[truncated: 1 more sheets: Supplementary table 11]
